# Supplementary material for: Characteristics of hospitalized patients during a large waterborne outbreak of Campylobacter jejuni in Norway
Source: PLoS One. 2021 Mar 23;16(3):e0248464. doi: 10.1371/journal.pone.0248464 (PMC7987138; doi:10.1371/journal.pone.0248464)
Supplement: S1 Dataset — Data on individual participants are anonymized in compliance with GDPR requirements. Categories of patients within a given variable with less than 5 patients are merged or categorized to larger groups (such as age groups). Some variables impossible to categorize had to be removed from the dataset. Variable labels are included in a separate sheet in the Excel file. (XLSX) [file pone.0248464.s001.xlsx]

## Sheet: Dataset
agegroup	sex	los	diarrhea	fever	abdpain	vomiting	dehydration	insomnia	headpain	jointpain	chestpain	bloodystools	comorbidity	chronicrenalfailure	Hb	CRP	Kreat	SpO2	SIRStemp	SIRShr	SIRSrr	SIRSleuc	SIRStotal	SOFAresp	SOFAcirc	SOFAcoag	SOFAliver	SOFAkidney	SOFAcns	SOFAtotal	qSOFARR	qSOFABP	qSOFAmental	qSOFA	fluidiv	fluidng	antibiotic	antibiotictype	analgetic	fecalsample	CampPCR	PCRother	growth	growthother
0	0	2	1	1	1	1	1	0	1	1	0	0	0	0	12.8	49	56	100	1	0	0	0	1	-	-	-	-	-	-	-	-	-	-	-	0	0	1	1	0	1	1	0	1	0
0	0	1	1	1	1	1	0	0	1	0	1	0	1	0	12.2	8	24	99	1	0	1	1	3	-	-	-	-	-	-	-	-	-	-	-	0	0	1	2	1	1	0	0	0	0
0	0	0	1	1	0	1	0	0	0	0	0	0	0	0	-	-	-	99	0	0	1	-	1	-	-	-	-	-	-	-	-	-	-	-	0	0	0	-	0	0	-	-	-	-
0	0	0	1	1	1	1	0	1	0	0	0	0	1	0	11	0	28	97	0	0	1	0	1	-	-	-	-	-	-	-	-	-	-	-	0	0	0	-	0	0	-	-	-	-
0	0	0	1	1	0	1	1	0	0	0	0	0	0	0	-	-	-	80	1	0	1	-	2	-	-	-	-	-	-	-	-	-	-	-	1	0	2	-	0	1	1	1	1	0
0	0	0	1	0	0	1	1	0	0	0	0	1	0	0	11.3	29	-	98	0	0	1	0	1	-	-	-	-	-	-	-	-	-	-	-	0	1	0	-	0	1	1	0	1	0
0	0	1	1	1	0	0	1	0	0	0	0	0	1	0	10.8	81	22	97	1	0	1	0	2	-	-	-	-	-	-	-	-	-	-	-	1	0	1	1	0	1	1	0	1	0
0	0	1	1	1	0	1	0	0	0	0	0	0	1	0	13.2	149	29	97	0	0	1	0	1	-	-	-	-	-	-	-	-	-	-	-	0	0	1	1	0	1	1	0	1	0
0	0	1	1	1	0	0	0	0	0	0	0	0	1	0	12	16	24	98	0	0	1	0	1	-	-	-	-	-	-	-	-	-	-	-	0	0	1	1	0	1	1	1	1	0
0	0	0	1	0	0	0	0	0	0	0	0	0	1	0	11.7	28	21	96	0	0	1	0	1	-	-	-	-	-	-	-	-	-	-	-	0	1	0	-	0	1	1	0	1	0
0	1	1	1	1	0	0	1	0	0	0	0	0	0	0	-	34	-	100	0	0	1	-	1	-	-	-	-	-	-	-	-	-	-	-	0	0	0	-	0	0	-	-	-	-
0	1	0	1	1	0	0	0	0	0	0	0	0	0	0	-	105	-	100	1	1	1	-	3	-	-	-	-	-	-	-	-	-	-	-	0	0	0	-	0	0	-	-	-	-
0	1	0	1	0	0	1	0	0	0	0	0	0	1	0	12.1	0	-	100	0	0	1	1	2	-	-	-	-	-	-	-	-	-	-	-	0	0	0	-	0	1	0	0	0	0
0	1	0	1	1	0	1	0	0	0	0	0	0	1	0	11	28	-	98	1	1	1	1	4	-	-	-	-	-	-	-	-	-	-	-	0	0	1	1	0	0	-	-	-	-
0	1	1	1	1	1	1	0	0	1	0	0	0	0	0	12.2	31	27	96	1	0	1	0	2	-	-	-	-	-	-	-	-	-	-	-	0	0	1	1	0	1	1	0	1	0
0	1	0	1	1	0	1	0	0	0	0	0	1	0	0	11.2	38	-	100	0	0	1	0	1	-	-	-	-	-	-	-	-	-	-	-	0	0	0	-	0	1	1	0	1	0
0	1	0	1	1	1	1	0	0	0	0	0	0	0	0	10.9	43	18	100	0	0	0	0	0	-	-	-	-	-	-	-	-	-	-	-	0	0	1	1	0	1	1	1	0	0
1	0	2	1	1	1	0	1	0	0	0	0	0	0	1	15.3	302	107	96	1	1	0	1	3	0	0	0	0	0	0	0	0	0	0	0	1	0	1	2	0	1	1	0	1	0
1	0	1	1	1	0	0	1	0	0	0	0	0	0	1	15.2	82	117	98	1	1	0	0	2	0	0	0	0	1	0	1	0	0	0	0	1	0	0	-	0	0	-	-	-	-
1	0	1	1	1	1	1	1	0	1	1	0	0	1	1	15.2	55	81	100	0	1	1	0	2	0	0	0	0	0	0	0	1	0	0	1	1	0	0	-	0	1	1	0	1	0
1	0	3	1	1	0	0	1	0	0	1	1	0	0	1	11.7	158	73	96	1	1	1	0	3	0	0	0	0	0	0	0	0	0	0	0	1	0	0	-	0	1	1	0	1	0
1	0	1	1	1	1	1	0	0	0	1	0	0	0	1	12.5	86	71	97	0	1	1	0	2	0	0	0	0	0	0	0	0	0	0	0	0	0	0	-	1	1	1	0	1	0
1	0	1	1	0	1	0	1	0	1	0	0	0	0	1	14.6	138	75	95	0	0	1	0	1	0	0	0	0	0	0	0	1	0	0	1	1	0	0	-	0	1	1	0	1	0
1	1	2	1	1	1	0	1	0	0	0	0	1	1	1	11.5	206	64	97	0	1	0	0	1	0	0	0	0	0	0	0	0	0	0	0	1	0	0	-	0	1	1	0	1	0
1	1	1	1	0	1	1	1	0	0	0	0	0	1	1	11.4	9	60	-	0	0	0	0	0	0	0	0	0	0	0	0	0	0	0	0	1	0	0	-	0	1	0	0	0	0
1	1	2	1	1	1	1	1	0	0	0	0	0	1	1	13.6	114	72	97	1	1	0	1	3	0	0	0	0	0	0	0	0	1	0	1	1	0	0	-	1	1	1	0	1	0
1	1	1	1	1	1	0	0	0	0	0	0	1	1	1	11.6	183	64	100	1	1	1	0	3	0	0	0	0	0	0	0	0	0	0	0	0	0	0	-	0	1	1	0	1	0
1	1	2	1	1	0	1	0	0	0	0	0	0	1	1	7.2	48	56	99	0	1	0	1	2	0	0	1	0	0	0	1	0	0	0	0	1	0	0	-	0	1	1	0	1	0
1	1	1	1	1	1	0	1	1	0	0	0	0	1	1	12.3	115	79	100	0	1	1	0	2	0	0	0	0	0	0	0	0	0	0	0	1	0	0	-	1	1	1	0	1	0
1	1	1	1	1	1	0	1	0	1	0	0	0	0	1	11.5	57	78	100	1	1	1	0	3	0	1	0	0	0	0	0	0	1	0	1	1	0	0	-	1	1	1	0	1	0
1	1	2	1	0	1	1	0	1	1	0	0	0	1	1	11.3	23	60	99	0	1	0	0	1	0	0	0	0	0	0	0	0	0	0	0	1	0	0	-	1	1	0	0	0	0
1	1	2	1	1	1	1	1	0	1	0	0	0	0	1	13.3	6	75	100	0	0	1	0	1	0	0	0	0	0	0	0	1	0	0	1	1	0	0	-	1	1	1	0	1	0
2	0	2	1	1	1	0	1	0	0	0	0	0	1	1	14.8	200	153	96	0	1	1	1	3	0	0	0	0	1	0	1	1	0	0	1	1	0	0	-	0	1	1	0	1	0
2	0	1	1	0	0	1	1	0	0	0	0	0	0	1	16.6	203	108	95	0	1	1	0	2	0	0	0	0	0	0	0	1	0	0	1	1	0	0	-	0	1	1	0	1	0
2	0	2	1	0	0	0	1	0	0	1	0	0	0	1	15.4	180	103	95	0	0	0	0	0	0	0	0	0	0	0	0	0	0	0	0	1	0	0	-	1	1	1	0	1	0
2	0	1	1	1	0	0	1	0	0	0	0	0	0	1	15.8	181	96	94	1	1	1	1	4	0	0	0	0	0	0	0	0	0	0	0	1	0	0	-	1	1	1	0	1	0
2	0	3	1	1	1	0	1	1	1	1	0	1	1	1	16	155	100	98	1	0	1	0	2	0	0	0	0	0	0	0	0	0	0	0	1	0	0	-	1	1	1	0	1	0
2	0	2	1	1	1	0	1	0	1	0	0	0	0	1	12.4	297	115	95	1	1	1	1	4	0	0	0	0	1	0	1	0	0	0	0	1	0	1	2	1	1	1	0	1	0
2	0	1	1	1	1	0	0	0	1	0	0	0	0	1	16.7	96	99	100	0	1	0	0	1	0	0	0	0	0	0	0	0	0	0	0	1	0	0	-	0	1	1	0	1	0
2	1	1	1	1	1	0	0	0	0	0	0	0	1	1	14.8	7	78	99	0	0	0	0	0	0	0	0	0	0	0	0	0	0	0	0	0	0	2	-	0	1	1	1	1	0
2	1	1	1	1	0	0	1	0	0	0	0	0	1	1	12.6	72	66	98	0	0	0	0	0	0	0	0	0	0	0	0	0	0	0	0	1	0	1	2	0	1	1	0	1	0
2	1	3	1	1	1	0	1	0	0	0	0	0	1	1	14.1	89	74	93	0	1	1	0	2	0	0	0	0	0	0	0	1	0	0	1	1	0	0	-	0	1	1	1	1	0
2	1	0	1	1	0	0	1	0	0	0	1	0	0	1	13.8	54	55	100	0	0	1	0	1	0	0	0	0	0	0	0	1	0	0	1	1	0	0	-	0	1	1	0	1	0
2	1	1	1	1	1	0	1	0	0	0	0	0	1	1	12.3	222	79	98	1	1	1	0	3	0	0	0	0	0	0	0	1	0	0	1	1	0	0	-	0	1	1	0	1	0
2	1	1	1	1	1	0	0	1	1	1	0	0	1	1	11.9	66	81	100	1	1	0	0	2	0	0	0	0	0	0	0	0	0	0	0	1	0	0	-	1	0	-	-	-	-
2	1	1	1	1	1	0	1	0	0	0	0	0	0	1	14.7	72	69	100	0	0	1	0	1	0	0	0	0	0	0	0	0	0	0	0	1	0	0	-	1	1	1	0	1	0
3	0	1	1	1	1	0	1	0	0	1	0	0	1	3	15.4	150	153	95	1	1	0	0	2	0	1	1	0	1	0	3	0	1	0	1	1	0	0	-	0	1	1	1	1	0
3	0	3	1	0	1	0	1	0	0	0	0	0	1	1	11.4	135	98	100	0	0	0	1	1	0	0	1	0	0	0	1	0	0	0	0	1	0	0	-	0	1	1	0	1	0
3	0	3	0	1	1	0	0	0	0	0	0	0	1	1	14.4	10	82	97	1	1	1	0	3	0	0	0	0	0	0	0	0	0	0	0	1	0	2	-	1	1	1	0	1	0
3	0	3	1	1	1	0	1	0	0	0	0	0	1	3	8.7	40	130	95	0	0	0	1	1	0	0	0	0	1	0	1	0	0	0	0	1	0	1	1	0	1	1	1	1	0
3	0	2	1	0	0	0	1	0	0	0	0	0	1	3	15.1	92	151	98	0	1	1	1	3	0	0	0	0	1	0	1	1	0	0	1	1	0	0	-	0	1	1	0	1	0
3	0	2	1	1	1	0	1	0	0	0	0	0	1	2	14.9	41	131	96	0	0	0	0	0	0	0	0	0	1	0	1	0	0	0	0	1	0	2	-	0	1	1	0	1	0
3	0	1	1	0	0	0	1	0	0	0	0	0	1	2	14.9	74	109	96	0	0	0	0	0	0	0	0	0	0	0	0	0	0	0	0	1	0	0	-	0	1	1	0	1	0
3	0	1	1	0	1	0	1	0	0	0	1	0	1	2	15.3	65	128	99	0	0	0	0	0	0	0	0	0	1	0	1	0	0	0	0	1	0	0	-	0	1	1	0	1	0
3	0	2	1	1	0	1	1	0	0	0	0	0	1	3	13.5	185	175	95	0	0	0	0	0	0	0	0	0	2	0	2	0	0	0	0	1	0	0	-	0	1	1	0	1	0
3	0	1	1	0	0	0	1	0	0	0	0	0	1	1	14.7	146	177	97	1	0	0	0	1	0	0	0	0	2	0	1	0	0	0	0	1	0	0	-	0	1	1	0	1	0
3	0	1	1	1	0	0	1	0	0	0	0	0	1	3	13.4	55	179	96	1	0	0	1	2	0	0	0	0	2	0	0	0	0	0	0	1	0	0	-	0	1	1	0	1	0
3	0	3	1	0	0	0	1	0	0	0	0	0	1	1	13.7	132	66	99	0	1	0	1	2	0	0	0	0	0	0	0	0	0	0	0	1	0	2	1	1	1	1	0	1	0
3	1	2	1	0	1	0	1	1	0	0	0	0	0	1	13	165	75	100	0	0	1	0	1	0	0	0	0	0	0	0	0	0	0	0	1	0	2	-	0	1	1	0	1	0
3	1	2	1	1	1	1	1	0	0	0	0	0	1	1	13.4	211	86	97	1	1	0	0	2	0	0	0	0	0	0	0	0	0	0	0	1	0	0	-	0	1	1	1	1	0
3	1	3	1	1	1	1	1	0	0	1	0	0	1	1	13.4	83	64	100	0	0	0	1	1	0	0	0	0	0	0	0	0	0	0	0	1	0	2	-	1	1	1	0	1	0
3	1	2	1	1	1	0	1	0	0	0	0	1	1	1	13.9	80	72	100	1	0	1	0	2	0	0	0	0	0	0	0	0	0	0	0	1	0	0	-	0	1	1	0	1	0
3	1	0	1	1	1	0	0	0	0	0	0	0	0	2	13.9	210	65	96	0	0	1	0	1	0	0	0	0	0	0	0	1	0	0	1	0	0	0	-	1	0	-	-	-	-
3	1	3	1	1	1	1	0	0	0	0	0	0	1	1	11.4	58	72	97	0	1	0	0	1	0	0	0	0	0	0	0	0	0	0	0	1	0	1	1	1	1	1	0	1	0
3	1	1	1	1	1	0	1	1	0	0	0	0	1	1	9.4	129	44	99	1	1	1	0	3	0	0	0	0	0	0	0	1	0	0	1	1	0	0	-	1	1	1	0	1	0
3	1	2	1	0	1	1	1	0	0	1	0	0	1	3	10.9	10	100	93	0	0	1	0	1	0	0	0	0	0	0	0	0	0	0	0	1	0	0	-	0	1	0	0	0	0
3	1	2	1	1	0	0	1	0	0	0	0	0	1	2	11.1	55	49	95	0	1	1	0	2	0	0	0	0	0	0	0	1	0	0	1	1	0	1	1	0	1	1	0	1	0

## Sheet: Variables
VARIABLE	LABEL	VALUES
agegroup	Age group	0 =0-19, 1 =20-39, 2 =40-59, 3 =>59
sex	Sex	0 =male, 1 =female
los	Length of stay	0 =<24t, 1 =1 day, 2 =2, 3 =>2
diarrhea	Diarrhea	0 =no, 1 =yes
fever	Fever	0 =no, 1 =yes
abdpain	Abdominal pain	0 =no, 1 =yes
vomiting	Vomiting	0 =no, 1 =yes
dehydration	Dehydration	0 =no, 1 =yes
insomnia	Insomnia	0 =no, 1 =yes
headpain	Head pain	0 =no, 1 =yes
jointpain	Joint pain	0 =no, 1 =yes
chestpain	Chest pain	0 =no, 1 =yes
bloodystools	Bloody stools	0 =no, 1 =yes
comorbidity	Comorbidity	0 =no, 1 =yes
chronrenalfailure	Chronic renal failure	0 =no/unknown, 1 =GFR>90, 2 =GFR60-89, 3 =GFR30-59, 4 =GFR15-29, 5 =GFR<15
Hb	Hemoglobin concentration	g/dL
CRP	CRP level	mg/L
creat	Creatinine level	umol/L
SpO2	Blood oxygen saturation level	%
SIRStemp	SIRS criteria: Fever	0 =no, 1 =yes
SIRShr	SIRS criteria: Tachycardia	0 =no, 1 =yes
SIRSrr	SIRS criteria: Tachypnea	0 =no, 1 =yes
SIRSleuc	SIRS criteria: Leucocytosis	0 =no, 1 =yes
SIRStotal	Total SIRS score	Score
SOFAresp	SOFA score: Respiration	0 =no, 1 =yes
SOFAsirc	SOFA score: Circulation	0 =no, 1 =yes
SOFAcoag	SOFA score: Coagulation	0 =no, 1 =yes
SOFAliver	SOFA score: Liver	0 =no, 1 =yes
SOFAkidney	SOFA score: Renal	0 =no, 1 =yes
SOFAcns	SOFA score: CNS	0 =no, 1 =yes
SOFAtotal	Total SOFA score	Score
qSOFARR	qSOFA score: Respiration	0 =no, 1 =yes
qSOFABP	qSOFA score: Blood pressure	0 =no, 1 =yes
qSOFAmental	qSOFA score: Mental	0 =no, 1 =yes
qSOFA	Total qSOFA score	Score
fluidiv	I.v. fluid	0 =no, 1 =yes
fluidng	Nasogastric fluid	0 =no, 1 =yes
antibiotic	Antibiotic treatment	0 =No, 1 =Camp, 2 =Other
antibiotictype	Type of antibiotic, if treated for Campylobacter	1 =erythromycin, 2 =azithromycin, 3 =cefotaxime
analgetic	Analgetic treatment other than acetaminophen	0 =no, 1 =yes
fecalsample	Fecal sample	0 =no, 1 =yes
CampPCR	Campylobacter PCR	0 =negative, 1 =positive
PCRother	Other PCR	0 =no, 1 =yes
growth	Growth of Campylobacter jejuni i fecal culture	0 =no, 1 =yes
growthother	Growth other bacteria in fecal culture	0 =no, 1 =yes
